# Supplementary material for: Deep-Water Fish Are Potential Vectors of Ciguatera Poisoning in the Gambier Islands, French Polynesia
Source: Mar Drugs. 2021 Nov 17;19(11):644. doi: 10.3390/md19110644 (PMC8621427; doi:10.3390/md19110644)
Supplement: Supplementary file 1 [file marinedrugs-19-00644-s001.zip]

Archive with 1 entries (1 files):
- marinedrugs-1439566-supplementary-update.pdf
